# Supplementary material for: In silico, in vitro and in vivo characterization of host-associated Latilactobacillus curvatus strains for potential probiotic applications in farmed Atlantic salmon (Salmo salar)
Source: Sci Rep. 2022 Nov 1;12:18417. doi: 10.1038/s41598-022-23009-y (PMC9626465; doi:10.1038/s41598-022-23009-y)
Supplement: Supplementary file 2 — Supplementary Information 2. [file 41598_2022_23009_MOESM2_ESM.xlsx]

## Sheet: Native strains_salmon
Sample ID	Species/ Strain ID	Host Species	Isolation Source
MA1	Pseudomonas helmanticensis strain OHA11	Salmon	Chile
MA2	Pseudomonas brenneri strain CFML 97-391	Salmon	Chile
MA3	Pseudomonas tolaasii strain NBRC 103163	Salmon	Chile
MA4	Psychrobacter faecalis strain DSM 14664	Salmon	Chile
MA5	Psychrobacter pulmonis strain CCUG 46240	Salmon	Chile
MA6	Psychrobacter pulmonis strain CCUG 46240	Salmon	Chile
MA7	Pseudomonas umsongensis strain Ps 3-10	Salmon	Chile
MA8	Pseudomonas silesiensis strain A3	Salmon	Chile
MA9	Pseudomonas chlororaphis subsp. aurantiaca strain NCIB 10068	Salmon	Chile
MA10	Pseudomonas helmanticensis strain OHA11	Salmon	Chile
MA11	Pseudomonas helmanticensis strain OHA11	Salmon	Chile
MA12	Pseudomonas helmanticensis strain OHA11	Salmon	Chile
MA13	Pseudomonas marginalis strain ICMP 3553	Salmon	Chile
MA14	Pseudomonas helmanticensis strain OHA11	Salmon	Chile
MA15	Pseudomonas proteolytica strain CMS 64	Salmon	Chile
MA16	Pseudomonas chlororaphis subsp. aurantiaca strain NCIB 10068	Salmon	Chile
MA17	Pseudomonas chlororaphis subsp. aurantiaca strain NCIB 10068	Salmon	Chile
MA18	Pseudomonas silesiensis strain A3	Salmon	Chile
MA19	Pseudomonas helmanticensis strain OHA11	Salmon	Chile
MA20	Pseudomonas helmanticensis strain OHA11	Salmon	Chile
MA21	Pseudomonas brenneri strain CFML 97-391	Salmon	Chile
MA22	Pseudomonas helmanticensis strain OHA11	Salmon	Chile
MA23	Pseudomonas proteolytica strain CMS 64	Salmon	Chile
MA24	Pseudomonas proteolytica strain CMS 64	Salmon	Chile
MA25	Pseudomonas lactis strain DSM 29167	Salmon	Chile
MA26	Pseudomonas brassicacearum subsp. neoaurantiaca strain CIP 109457	Salmon	Chile
MA27	Pseudomonas lini strain DLE411J	Salmon	Chile
MA28	Serratia proteamaculans strain DSM 4543	Salmon	Chile
MA29	Serratia proteamaculans strain DSM 4543	Salmon	Chile
MA30	Pectobacterium wasabiae CFBP 3304	Salmon	Chile
MA31	Serratia proteamaculans strain DSM 4543	Salmon	Chile
MA32	Pectobacterium wasabiae CFBP 3304	Salmon	Chile
MA33	Serratia proteamaculans strain DSM 4543	Salmon	Chile
MA34	Pseudomonas chlororaphis subsp. aurantiaca strain NCIB 10068	Salmon	Chile
MA35	Pseudomonas marginalis strain ICMP 3553	Salmon	Chile
MA37	Pseudomonas marginalis strain ICMP 3553	Salmon	Chile
MA39	Carnobacterium mobile strain DSM 4848	Salmon	Chile
MA40	Carnobacterium mobile strain DSM 4848	Salmon	Chile
MA41	Psychrobacter pulmonis strain CCUG 46240	Salmon	Chile
MA42	Psychrobacter pulmonis strain CCUG 46240	Salmon	Chile
MA43	Psychrobacter pulmonis strain CCUG 46240	Salmon	Chile
MA44	Carnobacterium mobile strain DSM 4848	Salmon	Chile
MA45	Pseudomonas umsongensis strain Ps 3-10	Salmon	Chile
MA46	Pseudomonas silesiensis strain A3	Salmon	Chile
MA47	Psychrobacter pulmonis strain CCUG 46240	Salmon	Chile
MA48	Psychrobacter alimentarius strain JG-100	Salmon	Chile
MA49	Psychrobacter pulmonis strain CCUG 46240	Salmon	Chile
MA50	Carnobacterium mobile strain DSM 4848	Salmon	Chile
MA51	Carnobacterium mobile strain DSM 4848	Salmon	Chile
MA52	Carnobacterium mobile strain DSM 4848	Salmon	Chile
MA53	Psychrobacter pulmonis strain CCUG 46240	Salmon	Chile
MA54	Psychrobacter ciconiae strain 176/10	Salmon	Chile
MA55	Psychrobacter pulmonis strain CCUG 46240	Salmon	Chile
MA56	Carnobacterium mobile strain DSM 4848	Salmon	Chile
MA57	Psychrobacter pulmonis strain CCUG 46240	Salmon	Chile
MA58	Carnobacterium mobile strain DSM 4848	Salmon	Chile
MA59	Psychrobacter pulmonis strain CCUG 46240	Salmon	Chile
MA60	Psychrobacter pulmonis strain CCUG 46240	Salmon	Chile
MA61	Psychrobacter pulmonis strain CCUG 46240	Salmon	Chile
MA62	Carnobacterium divergens strain NBRC 15683	Salmon	Chile
MA63	Carnobacterium mobile strain DSM 4848	Salmon	Chile
MA64	Carnobacterium mobile strain DSM 4848	Salmon	Chile
MA65	Psychrobacter pulmonis strain CCUG 46240	Salmon	Chile
MA66	Psychrobacter pulmonis strain CCUG 46240	Salmon	Chile
MA67	Psychrobacter pulmonis strain CCUG 46240	Salmon	Chile
LAB1	Carnobacterium mobile strain DSM 4848	Salmon	Chile
LAB2	Carnobacterium mobile strain DSM 4848	Salmon	Chile
LAB3	Carnobacterium mobile strain DSM 4848	Salmon	Chile
LAB4	Carnobacterium mobile strain DSM 4848	Salmon	Chile
LAB5	Carnobacterium mobile strain DSM 4848	Salmon	Chile
LAB6	Bacillus velezensis strain CBMB205	Salmon	Chile
LAB7	Carnobacterium mobile strain DSM 4848	Salmon	Chile
LAB8	Bacillus velezensis strain FZB42	Salmon	Chile
LAB9	Pectobacterium betavasculorum strain CFBP 2122	Salmon	Chile
LAB10	Serratia microhaemolytica strain ZS-11	Salmon	Chile
LAB11	Carnobacterium mobile strain DSM 4848	Salmon	Chile
LAB12	Carnobacterium mobile strain DSM 4848	Salmon	Chile
LAB13	Carnobacterium mobile strain DSM 4848	Salmon	Chile
LAB14	Bacillus velezensis strain FZB42	Salmon	Chile
LAB15	Carnobacterium mobile strain DSM 4848	Salmon	Chile
LAB17	Carnobacterium mobile strain DSM 4848	Salmon	Chile
LAB18	Carnobacterium mobile strain DSM 4848	Salmon	Chile
LAB19	Escherichia fergusonii ATCC 35469	Salmon	Chile
LAB20	Carnobacterium mobile strain DSM 4848	Salmon	Chile
LAB21	Carnobacterium mobile strain DSM 4848	Salmon	Chile
LAB22	Bacillus velezensis strain FZB42	Salmon	Chile
LAB23	Carnobacterium mobile strain DSM 4848	Salmon	Chile
LAB24	Carnobacterium jeotgali strain MS3	Salmon	Chile
LAB25	Carnobacterium mobile strain DSM 4848	Salmon	Chile
LAB26	Carnobacterium mobile strain DSM 4848	Salmon	Chile
LAB27	Carnobacterium mobile strain DSM 4848	Salmon	Chile
LAB28	Carnobacterium mobile strain DSM 4848	Salmon	Chile
LAB29	Carnobacterium mobile strain DSM 4848	Salmon	Chile
LAB30	Bacillus velezensis strain FZB42	Salmon	Chile
LAB31	Carnobacterium mobile strain DSM 4848	Salmon	Chile
LAB32	Carnobacterium mobile strain DSM 4848	Salmon	Chile
LAB33	Carnobacterium mobile strain DSM 4848	Salmon	Chile
LAB34	Carnobacterium mobile strain DSM 4848	Salmon	Chile
LAB35	Carnobacterium mobile strain DSM 4848	Salmon	Chile
LAB36	Carnobacterium mobile strain DSM 4848	Salmon	Chile
LAB37	Carnobacterium mobile strain DSM 4848	Salmon	Chile
LAB38	Carnobacterium mobile strain DSM 4848	Salmon	Chile
LAB39	Carnobacterium mobile strain DSM 4848	Salmon	Chile
LAB40	Carnobacterium mobile strain DSM 4848	Salmon	Chile
LAB41	Carnobacterium mobile strain DSM 4848	Salmon	Chile
LAB42	Carnobacterium mobile strain DSM 4848	Salmon	Chile
LAB43	Carnobacterium mobile strain DSM 4848	Salmon	Chile
LAB44	Carnobacterium mobile strain DSM 4848	Salmon	Chile
LAB45	Carnobacterium mobile strain DSM 4848	Salmon	Chile
LAB46	Carnobacterium mobile strain DSM 4848	Salmon	Chile
LAB47	Carnobacterium mobile strain DSM 4848	Salmon	Chile
LAB48	Carnobacterium mobile strain DSM 4848	Salmon	Chile
LAB49	Carnobacterium mobile strain DSM 4848	Salmon	Chile
LAB50	Carnobacterium mobile strain DSM 4848	Salmon	Chile
LAB51	Carnobacterium mobile strain DSM 4848	Salmon	Chile
LAB52	Carnobacterium mobile strain DSM 4848	Salmon	Chile
LAB53	Carnobacterium mobile strain DSM 4848	Salmon	Chile
LAB54	Escherichia fergusonii ATCC 35469	Salmon	Chile
LAB55	Carnobacterium mobile strain DSM 4848	Salmon	Chile
LAB56	Carnobacterium mobile strain DSM 4848	Salmon	Chile
LAB57	Escherichia fergusonii ATCC 35469	Salmon	Chile
LAB58	Carnobacterium mobile strain DSM 4848	Salmon	Chile
LAB59	Carnobacterium mobile strain DSM 4848	Salmon	Chile
LAB60	Carnobacterium mobile strain DSM 4848	Salmon	Chile
LAB61	Carnobacterium mobile strain DSM 4848	Salmon	Chile
LAB62	Carnobacterium mobile strain DSM 4848	Salmon	Chile
LAB63	Carnobacterium mobile strain DSM 4848	Salmon	Chile
LAB64	Carnobacterium mobile strain DSM 4848	Salmon	Chile
LAB65	Carnobacterium mobile strain DSM 4848	Salmon	Chile
LAB66	Carnobacterium mobile strain DSM 4848	Salmon	Chile
LAB67	Carnobacterium mobile strain DSM 4848	Salmon	Chile
LAB68	Carnobacterium mobile strain DSM 4848	Salmon	Chile
LAB69	Carnobacterium mobile strain DSM 4848	Salmon	Chile
LAB70	Carnobacterium mobile strain DSM 4848	Salmon	Chile
LAB71	Carnobacterium mobile strain DSM 4848	Salmon	Chile
LAB72	Carnobacterium mobile strain DSM 4848	Salmon	Chile
LAB73	Carnobacterium mobile strain DSM 4848	Salmon	Chile
B1	Carnobacterium mobile strain DSM 4848	Salmon	Chile
B2	Pseudomonas chlororaphis subsp. aurantiaca strain NCIB 10068	Salmon	Chile
B3	Pseudomonas extremaustralis 14-3	Salmon	Chile
B4	Carnobacterium mobile strain DSM 4848	Salmon	Chile
B5	Bacillus velezensis strain FZB42	Salmon	Chile
B6	Bacillus velezensis strain FZB42	Salmon	Chile
B7	Vagococcus fessus strain m2661/98/1	Salmon	Chile
B8	Bacillus endolithicus strain JC267	Salmon	Chile
B9	Bacillus atrophaeus strain NBRC 15539	Salmon	Chile
B10	Carnobacterium mobile strain DSM 4848	Salmon	Chile
B11	Carnobacterium mobile strain DSM 4848	Salmon	Chile
B12	Carnobacterium mobile strain DSM 4848	Salmon	Chile
B13	Carnobacterium mobile strain DSM 4848	Salmon	Chile
B14	Bacillus velezensis strain FZB42	Salmon	Chile
B15	Bacillus tequilensis strain 10b	Salmon	Chile
B16	Bacillus subtilis strain IAM 12118	Salmon	Chile
B17	Bacillus velezensis strain FZB42	Salmon	Chile
B18	Carnobacterium mobile strain DSM 4848	Salmon	Chile
B19	Escherichia fergusonii ATCC 35469	Salmon	Chile
B20	Bacillus aerius strain 24K	Salmon	Chile
B21	Bacillus aerius strain 24K	Salmon	Chile
B22	Bacillus aerius strain 24K	Salmon	Chile
B23	Pseudomonas brenneri strain CFML 97-391	Salmon	Chile
B24	Pseudomonas mucidolens strain NBRC 103159	Salmon	Chile
B25	Carnobacterium mobile strain DSM 4848	Salmon	Chile
B26	Pseudomonas brenneri strain CFML 97-391	Salmon	Chile
B27	Pseudomonas marginalis strain ICMP 3553	Salmon	Chile
B28	Carnobacterium mobile strain DSM 4848	Salmon	Chile
B29	Pseudomonas marginalis strain ICMP 3553	Salmon	Chile
B30	Pseudomonas marginalis strain ICMP 3553	Salmon	Chile
B31	Pseudomonas marginalis strain ICMP 3553	Salmon	Chile
B32	Pseudomonas marginalis strain ICMP 3553	Salmon	Chile
B33	Pseudomonas extremaustralis 14-3	Salmon	Chile
B34	Pseudomonas brenneri strain CFML 97-391	Salmon	Chile
B35	Pseudomonas marginalis strain ICMP 3553	Salmon	Chile
B36	Pseudomonas brenneri strain CFML 97-391	Salmon	Chile
B37	Pseudomonas brenneri strain CFML 97-391	Salmon	Chile
B38	Pseudomonas lini strain DLE411J	Salmon	Chile
B39	Carnobacterium mobile strain DSM 4848	Salmon	Chile
B40	Bacillus velezensis strain CBMB205	Salmon	Chile
B41	Carnobacterium mobile strain DSM 4848	Salmon	Chile
B42	Lottiidibacillus patelloidae strain SA5d-4	Salmon	Chile
B45	Carnobacterium mobile strain DSM 4848	Salmon	Chile
B46	Franconibacter daqui strain DL503	Salmon	Chile
B48	Methylobacterium radiotolerans JCM 2831	Salmon	Chile
B49	Streptococcus oralis subsp. dentisani strain 7747	Salmon	Chile
G10-1	Psychrobacter arcticus strain 273-4	Salmon	Norway
G10-3	Pseudomonas marginalis strain ICMP 3553	Salmon	Norway
G10-4	Psychrobacter nivimaris strain 88/2-7	Salmon	Norway
G9-3	Deinococcus papagonensis strain KR-241	Salmon	Norway
G9-4	Psychrobacter muriicola strain 2pS	Salmon	Norway
G8-2	Psychrobacter piscatorii strain T-3-2	Salmon	Norway
G8-3	Psychrobacter nivimaris strain 88/2-7	Salmon	Norway
G8-4	Psychrobacter muriicola strain 2pS	Salmon	Norway
G7-2	Psychrobacter piscatorii strain T-3-2	Salmon	Norway
G7-3	Psychrobacter muriicola strain 2pS	Salmon	Norway
G7-4	Psychrobacter sanguinis strain 13983	Salmon	Norway
G6-4	Rahnella inusitata strain DSM 30078	Salmon	Norway
S10-1	Carnobacterium maltaromaticum strain DSM 20342	Salmon	Norway
S9-1	Carnobacterium gallinarum strain DSM 4847	Salmon	Norway
S5-1	Rouxiella chamberiensis strain 130333	Salmon	Norway
S5-2	Pectobacterium parmentieri strain RNS 08-42-1A	Salmon	Norway
S4-1	Pseudomonas extremaustralis 14-3	Salmon	Norway
S4-2	Pseudomonas extremaustralis 14-3	Salmon	Norway
S3-1	Pseudomonas chlororaphis subsp. aureofaciens strain DSM 6698	Salmon	Norway
S3-2	Hafnia alvei ATCC 13337	Salmon	Norway
S3-4	Pectobacterium polaris strain NIBIO1006	Salmon	Norway
S2-1	Pseudomonas gessardii strain CIP 105469	Salmon	Norway
S2-2	Pseudomonas gessardii strain CIP 105469	Salmon	Norway
S2-3	Pseudomonas chlororaphis subsp. aurantiaca strain NCIB 10068	Salmon	Norway
S1-1	Pseudomonas silesiensis strain A3	Salmon	Norway
S1-4	Chania multitudinisentens strain RB-25	Salmon	Norway
G3-1	Pseudomonas taetrolens strain I11	Salmon	Norway
G3-2	Pseudomonas lactis strain DSM 29167	Salmon	Norway
G3-3	Pseudomonas hutmensis strain XWS2	Salmon	Norway
G4-3	Serratia fonticola DSM 22080 strain C1	Salmon	Norway
G4-4	Ewingella americana strain CIP 81.94	Salmon	Norway
G5 W(white)-1	Pseudomonas canadensis strain 2-92	Salmon	Norway
G5 W(white)-2	Pseudomonas chlororaphis subsp. aureofaciens strain DSM 6698	Salmon	Norway
G5 W(white)-3	Pseudomonas lactis strain DSM 29167	Salmon	Norway
G5 W(white)-4	Aeromonas salmonicida subsp. masoucida strain NBRC 13784	Salmon	Norway
G5 B(beige)-3	Aliivibrio logei strain ATCC 29985	Salmon	Norway
G5 B(beige)-4	Vibrio superstes strain G3-29	Salmon	Norway
I1-S1	Corallibacterium pacifica strain OS-11M-2	Salmon	Norway
I1-L1	[Haemophilus] piscium strain CIP 106116	Salmon	Norway
I1-L2	[Haemophilus] piscium strain CIP 106116	Salmon	Norway
I1-L3	Aeromonas salmonicida subsp. masoucida strain NBRC 13784	Salmon	Norway
I2-2	[Haemophilus] piscium strain CIP 106116	Salmon	Norway
I2-3	Serratia fonticola DSM 22080 strain C1	Salmon	Norway
I3-1	[Haemophilus] piscium strain CIP 106116	Salmon	Norway
I3-2	Aeromonas aquatica strain AE235	Salmon	Norway
I3-4	[Haemophilus] piscium strain CIP 106116	Salmon	Norway
I4-2	Enterobacter cloacae strain ATCC 13047	Salmon	Norway
I4-3	Pectobacterium polaris strain NIBIO1006	Salmon	Norway
I5-S1	Photobacterium frigidiphilum strain SL13	Salmon	Norway
I5-S2	Photobacterium frigidiphilum strain SL13	Salmon	Norway
I6-1	Photobacterium frigidiphilum strain SL13	Salmon	Norway
I6-2	Vibrio atlanticus strain VB 11.11	Salmon	Norway
I6-3	Photobacterium frigidiphilum strain SL13	Salmon	Norway
I6-4	Photobacterium frigidiphilum strain SL13	Salmon	Norway
I7-1	Aliivibrio logei strain ATCC 29985	Salmon	Norway
I7-2	Photobacterium frigidiphilum strain SL13	Salmon	Norway
I7-4	Aliivibrio logei strain ATCC 29985	Salmon	Norway
I8-1	Vibrio cortegadensis strain C 16.17	Salmon	Norway
I8-2	Photobacterium frigidiphilum strain SL13	Salmon	Norway
I8-3	Photobacterium frigidiphilum strain SL13	Salmon	Norway
I8-4	Photobacterium frigidiphilum strain SL13	Salmon	Norway
I8-5	Vibrio lentus strain 4OM4T	Salmon	Norway
I8-6	Vibrio lentus strain 4OM4T	Salmon	Norway
I9-2	Vibrio atlanticus strain VB 11.11	Salmon	Norway
I9-3	Shewanella violacea DSS12	Salmon	Norway
I9-4	Photobacterium frigidiphilum strain SL13	Salmon	Norway
I10-C1	Photobacterium indicum strain NBRC 14233	Salmon	Norway
I10-C2	Pseudomonas hutmensis strain XWS2	Salmon	Norway
I10-Y1	Rouxiella badensis strain 323	Salmon	Norway
S1-3	Yersinia pekkanenii DSM 22769 strain AYV7.1KOH2	Salmon	Norway
S1-4	Yersinia pekkanenii DSM 22769 strain AYV7.1KOH2	Salmon	Norway
S2-1	Pectobacterium polaris strain NIBIO1006	Salmon	Norway
S2-3	Pectobacterium polaris strain NIBIO1006	Salmon	Norway
S2-4	Yersinia pekkanenii DSM 22769 strain AYV7.1KOH2	Salmon	Norway
S3-2	Pectobacterium polaris strain NIBIO1006	Salmon	Norway
S3-3	[Haemophilus] piscium strain CIP 106116	Salmon	Norway
S3-4	Yersinia pekkanenii DSM 22769 strain AYV7.1KOH2	Salmon	Norway
S4-2	Pseudomonas lactis strain DSM 29167	Salmon	Norway
S4-4	Chania multitudinisentens strain RB-25	Salmon	Norway
S5-4	Pseudoalteromonas nigrifaciens strain NCIMB 8614	Salmon	Norway
S6-W1	Alginatibacterium sediminis strain ALS 81	Salmon	Norway
S7-3	Aliagarivorans taiwanensis strain AAT1	Salmon	Norway
S8L-1	Vibrio cyclitrophicus strain LMG 21359	Salmon	Norway
S8L-2	Vibrio toranzoniae strain Vb 10.8	Salmon	Norway
S9-2	Vibrio tapetis subsp. quintayensis strain QL-9	Salmon	Norway
S9-3	Vibrio gallaecicus strain CECT 7244	Salmon	Norway
S9-4	Vibrio profundi strain TP187	Salmon	Norway
S10-C1	Pectobacterium polaris strain NIBIO1006	Salmon	Norway
S10-C2	Aeromonas hydrophila strain ATCC 7966	Salmon	Norway
S10-Y1	Pseudomonas hutmensis strain XWS2	Salmon	Norway
G3-2	Pseudomonas hutmensis strain XWS2	Salmon	Norway
G3-3	Pseudomonas chlororaphis subsp. aurantiaca strain NCIB 10068	Salmon	Norway
G3-4	Glaciecola pallidula DSM 14239 = ACAM 615 strain IC079	Salmon	Norway
G4-S1	Serratia microhaemolytica strain ZS-11	Salmon	Norway
G4-S2	Serratia microhaemolytica strain ZS-11	Salmon	Norway
G4M1	Serratia microhaemolytica strain ZS-11	Salmon	Norway
G4M2	Vibrio porteresiae DSM 19223 strain MSSRF30	Salmon	Norway
G5-S1	Serratia microhaemolytica strain ZS-11	Salmon	Norway
G5-S2	Photobacterium aestuarii strain YA11	Salmon	Norway
G5-M1	Photobacterium carnosum strain TMW 2.2021	Salmon	Norway
G5-M2	Photobacterium aestuarii strain YA11	Salmon	Norway
G6-1	Vibrio gallaecicus strain CECT 7244	Salmon	Norway
G6-2	Vibrio gallaecicus strain CECT 7244	Salmon	Norway
G7-3	Vibrio artabrorum strain VB 11.8	Salmon	Norway
G8-1	Vibrio toranzoniae strain Vb 10.8	Salmon	Norway
G10-1	Escherichia fergusonii ATCC 35469	Salmon	Norway
G10-2	Citrobacter koseri strain LMG 5519	Salmon	Norway
G10-3	Kosakonia pseudosacchari strain JM-387	Salmon	Norway
G10-4	Enterobacter cloacae strain ATCC 13047	Salmon	Norway
I2-1	Escherichia fergusonii ATCC 35469	Salmon	Norway
I2-3	Escherichia fergusonii ATCC 35469	Salmon	Norway
I2-4	Escherichia fergusonii ATCC 35469	Salmon	Norway
I3-1	Escherichia fergusonii ATCC 35469	Salmon	Norway
I3-2	Escherichia fergusonii ATCC 35469	Salmon	Norway
I3-3	Escherichia fergusonii ATCC 35469	Salmon	Norway
I3-4	Escherichia coli strain NBRC 102203	Salmon	Norway
I4-1	Escherichia fergusonii ATCC 35469	Salmon	Norway
I4-2	Escherichia fergusonii ATCC 35469	Salmon	Norway
I4-3	Escherichia fergusonii ATCC 35469	Salmon	Norway
I4-4	Kluyvera intermedia strain NBRC 102594	Salmon	Norway
I5-1	Escherichia fergusonii ATCC 35469	Salmon	Norway
I5-2	Escherichia marmotae strain HT073016	Salmon	Norway
I5-3	Escherichia fergusonii ATCC 35469	Salmon	Norway
I5-4	Escherichia fergusonii ATCC 35469	Salmon	Norway
I6-3	Lactobacillus cerevisiae strain TUM BP 140423000-2250	Salmon	Norway
I7-1	Salmonella enterica subsp. enterica serovar Typhimurium strain ATCC 13311	Salmon	Norway
I7-2	Citrobacter koseri strain LMG 5519	Salmon	Norway
I7-3	Citrobacter koseri strain LMG 5519	Salmon	Norway
I7-4	Escherichia fergusonii ATCC 35469	Salmon	Norway
I8-1	Escherichia fergusonii ATCC 35469	Salmon	Norway
I8-2	Lactobacillus graminis strain G90 (1)	Salmon	Norway
I8-3	Chania multitudinisentens strain RB-25	Salmon	Norway
I8-4	Shigella flexneri strain ATCC 29903	Salmon	Norway
I9-1	Izhakiella australiensis strain D4N98	Salmon	Norway
I9-2	Escherichia marmotae strain HT073016	Salmon	Norway
I9-3	Lactobacillus graminis strain G90 (1)	Salmon	Norway
I9-4	Chania multitudinisentens strain RB-25	Salmon	Norway
I10-1	Citrobacter koseri strain LMG 5519	Salmon	Norway
I10-2	Escherichia fergusonii ATCC 35469	Salmon	Norway
I10-3	Lactobacillus curvatus strain DSM 20019	Salmon	Norway
I10-4	Escherichia fergusonii ATCC 35469	Salmon	Norway
I10-5	Escherichia fergusonii ATCC 35469	Salmon	Norway
I10-6	Lactobacillus graminis strain G90 (1)	Salmon	Norway
I10-7	Escherichia fergusonii ATCC 35469	Salmon	Norway
G3-1	Escherichia fergusonii ATCC 35469	Salmon	Norway
G3-2	Shigella flexneri strain ATCC 29903	Salmon	Norway
G3-3	Escherichia fergusonii ATCC 35469	Salmon	Norway
G3-4	Escherichia fergusonii ATCC 35469	Salmon	Norway
G3-5	Escherichia fergusonii ATCC 35469	Salmon	Norway
G3-6	Escherichia fergusonii ATCC 35469	Salmon	Norway
G3-7	Citrobacter koseri strain LMG 5519	Salmon	Norway
G3-8	Lactococcus laudensis strain DSM 28961	Salmon	Norway
G4-1	Escherichia fergusonii ATCC 35469	Salmon	Norway
G4-2	Escherichia marmotae strain HT073016	Salmon	Norway
G4-3	Klebsiella aerogenes KCTC 2190	Salmon	Norway
G4-4	Escherichia fergusonii ATCC 35469	Salmon	Norway
S1-1	Escherichia fergusonii ATCC 35469	Salmon	Norway
S1-2	Citrobacter koseri strain LMG 5519	Salmon	Norway
S1-3	Franconibacter daqui strain DL503	Salmon	Norway
S2-1	Citrobacter koseri strain LMG 5519	Salmon	Norway
S2-2	Escherichia fergusonii ATCC 35469	Salmon	Norway
S2-3	Escherichia fergusonii ATCC 35469	Salmon	Norway
S2-4	Escherichia fergusonii ATCC 35469	Salmon	Norway
S3-1	Shigella sonnei strain CECT 4887	Salmon	Norway
S3-2	Escherichia fergusonii ATCC 35469	Salmon	Norway
S3-3	Lactobacillus graminis strain G90 (1)	Salmon	Norway
S4-2	Escherichia fergusonii ATCC 35469	Salmon	Norway
S4-4	Escherichia fergusonii ATCC 35469	Salmon	Norway
S5-3	Escherichia fergusonii ATCC 35469	Salmon	Norway
S5-10	Shigella flexneri strain ATCC 29903	Salmon	Norway
S5-11	Citrobacter koseri strain LMG 5519	Salmon	Norway
I3-1	Escherichia fergusonii ATCC 35469	Salmon	Norway
I3-2	Escherichia fergusonii ATCC 35469	Salmon	Norway
I3-3	Saccharopolyspora spinosporotrichia strain AS 4.198	Salmon	Norway
I3-4	Escherichia fergusonii ATCC 35469	Salmon	Norway
I6-1	Escherichia fergusonii ATCC 35469	Salmon	Norway
I6-3	Lactobacillus graminis strain G90 (1)	Salmon	Norway
I7-1	Lactobacillus sakei strain NBRC 15893	Salmon	Norway
I7-2	Escherichia fergusonii ATCC 35469	Salmon	Norway
I7-3	Escherichia fergusonii ATCC 35469	Salmon	Norway
I7-4	Lactobacillus graminis strain G90 (1)	Salmon	Norway
I8-1	Escherichia marmotae strain HT073016	Salmon	Norway
I8-2	Lactobacillus graminis strain G90 (1)	Salmon	Norway
I8-3	Shigella sonnei strain CECT 4887	Salmon	Norway
I8-4	Lactobacillus curvatus strain DSM 20019	Salmon	Norway
I9-1	Escherichia fergusonii ATCC 35469	Salmon	Norway
I9-2	Escherichia fergusonii ATCC 35469	Salmon	Norway
I9-3	Escherichia fergusonii ATCC 35469	Salmon	Norway
I9-4	Escherichia fergusonii ATCC 35469	Salmon	Norway
I10-1	Lactobacillus curvatus strain NBRC 15884	Salmon	Norway
I10-2	Citrobacter koseri strain CIP 82.87	Salmon	Norway
I10-3	Lactococcus raffinolactis strain NBRC 100932	Salmon	Norway
I10-4	Escherichia fergusonii ATCC 35469	Salmon	Norway
S1-1	Lactococcus raffinolactis strain NBRC 100932	Salmon	Norway
S1-2	Sphingomonas hengshuiensis strain WHSC-8	Salmon	Norway
S1-3	Shigella flexneri strain ATCC 29903	Salmon	Norway
S1-4	Escherichia coli strain U 5/41	Salmon	Norway
S2-1	Escherichia fergusonii ATCC 35469	Salmon	Norway
S2-2	Escherichia fergusonii ATCC 35469	Salmon	Norway
S2-3	Citrobacter koseri strain LMG 5519	Salmon	Norway
S2-4	Lactococcus laudensis strain DSM 28961	Salmon	Norway
S4-2	Lactococcus raffinolactis strain NBRC 100932	Salmon	Norway
S4-3	Lactococcus laudensis strain DSM 28961	Salmon	Norway
S4-4	Kosakonia pseudosacchari strain JM-387	Salmon	Norway
G3-1	Lactococcus laudensis strain DSM 28961	Salmon	Norway
G3-2	Lactococcus laudensis strain DSM 28961	Salmon	Norway
G3-3	Lactococcus laudensis strain DSM 28961	Salmon	Norway
G3-4	Lactococcus laudensis strain DSM 28961	Salmon	Norway
G4-2	Escherichia fergusonii ATCC 35469	Salmon	Norway
G4-3	Escherichia fergusonii ATCC 35469	Salmon	Norway
G4-4	Escherichia fergusonii ATCC 35469	Salmon	Norway
G6-1	Escherichia fergusonii ATCC 35469	Salmon	Norway
I4-spready1	Escherichia fergusonii ATCC 35469	Salmon	Norway
I4-spready2	Escherichia fergusonii ATCC 35469	Salmon	Norway
I4-spready3	Escherichia fergusonii ATCC 35469	Salmon	Norway
I4-spready4	Escherichia fergusonii ATCC 35469	Salmon	Norway
I4-M1	Escherichia fergusonii ATCC 35469	Salmon	Norway
I4-M2	Escherichia fergusonii ATCC 35469	Salmon	Norway
I4-M3	Escherichia fergusonii ATCC 35469	Salmon	Norway
I4-M4	Lactococcus raffinolactis strain NBRC 100932	Salmon	Norway
I4-S1	Escherichia fergusonii ATCC 35469	Salmon	Norway
I4-S2	Escherichia coli strain NBRC 102203	Salmon	Norway
I4-S3	Escherichia fergusonii ATCC 35469	Salmon	Norway
I4-S4	Lelliottia amnigena strain JCM1237	Salmon	Norway
G1-1	Escherichia fergusonii ATCC 35469	Salmon	Norway
G1-2	Escherichia fergusonii ATCC 35469	Salmon	Norway
G1-3	Escherichia fergusonii ATCC 35469	Salmon	Norway
G1-4	Escherichia fergusonii ATCC 35469	Salmon	Norway
G3-S1	Escherichia fergusonii ATCC 35469	Salmon	Norway
G3-S3	Lactobacillus graminis strain G90 (1)	Salmon	Norway
G3-S4	Escherichia fergusonii ATCC 35469	Salmon	Norway
G3-L1	Escherichia marmotae strain HT073016	Salmon	Norway
G3-L2	Escherichia fergusonii ATCC 35469	Salmon	Norway
G3-L3	Escherichia fergusonii ATCC 35469	Salmon	Norway
G3-L4	Escherichia fergusonii ATCC 35469	Salmon	Norway
S6-1	Lactobacillus graminis strain G90 (1)	Salmon	Norway
S6-2	Salinicoccus iranensis strain QW6	Salmon	Norway
S6-3	Klebsiella aerogenes KCTC 2190	Salmon	Norway
S6-4	Dokdonia pacifica strain SW230	Salmon	Norway
S5-1	Lactobacillus graminis strain G90 (1)	Salmon	Norway
S5-2	Escherichia fergusonii ATCC 35469	Salmon	Norway
S5-3	Photorhabdus luminescens strain ATCC 29999	Salmon	Norway
S5-4	Lactobacillus graminis strain G90 (1)	Salmon	Norway
S4-S1	Escherichia fergusonii ATCC 35469	Salmon	Norway
S4-S2	Escherichia fergusonii ATCC 35469	Salmon	Norway
S4-S3	Escherichia fergusonii ATCC 35469	Salmon	Norway
S4-S4	Citrobacter koseri strain LMG 5519	Salmon	Norway
S4-S5	Pseudomonas oceani strain DSM 100277	Salmon	Norway
S4-S6	Citrobacter koseri strain LMG 5519	Salmon	Norway
S4-L1	Pseudomonas monteilii strain CIP 104883	Salmon	Norway
S4-L2	Escherichia fergusonii ATCC 35469	Salmon	Norway
S4-L3	Escherichia fergusonii ATCC 35469	Salmon	Norway
S4-L5	Escherichia fergusonii ATCC 35469	Salmon	Norway
S4-L6	Pseudescherichia vulneris strain ATCC 33821	Salmon	Norway
S3-1	Escherichia fergusonii ATCC 35469	Salmon	Norway
S3-2	Escherichia fergusonii ATCC 35469	Salmon	Norway
S3-3	Escherichia fergusonii ATCC 35469	Salmon	Norway
S3-4	Escherichia fergusonii ATCC 35469	Salmon	Norway
S2-S1	Escherichia fergusonii ATCC 35469	Salmon	Norway
S2-S2	Carnobacterium maltaromaticum strain JCM 1154	Salmon	Norway
S2-S3	Escherichia fergusonii ATCC 35469	Salmon	Norway
S2-S4	Citrobacter koseri strain LMG 5519	Salmon	Norway
S2-S5	Escherichia fergusonii ATCC 35469	Salmon	Norway
S2-S6	Escherichia fergusonii ATCC 35469	Salmon	Norway
S2-M1	Escherichia fergusonii ATCC 35469	Salmon	Norway
S2-M3	Escherichia fergusonii ATCC 35469	Salmon	Norway
S2-M4	Carnobacterium divergens strain NBRC 15683	Salmon	Norway
S2-M5	Carnobacterium gallinarum strain DSM 4847	Salmon	Norway
H11-4	Brochothrix thermosphacta strain FSL F6-1036	Salmon	Maine
H12-1	Brochothrix thermosphacta strain FSL F6-1036	Salmon	Maine
H12-2	Brochothrix thermosphacta strain FSL F6-1036	Salmon	Maine
H18-3	Brochothrix thermosphacta strain FSL F6-1036	Salmon	Maine
H18-4	Brochothrix thermosphacta strain FSL F6-1036	Salmon	Maine
H19-1	Brochothrix thermosphacta strain FSL F6-1036	Salmon	Maine
H19-2	Brochothrix thermosphacta strain FSL F6-1036	Salmon	Maine
H19-3	Brochothrix thermosphacta strain FSL F6-1036	Salmon	Maine
F7-1	Carnobacterium inhibens subsp. inhibens DSM 13024 strain K1	Salmon	Maine
F7-2	Cutibacterium acnes strain ATCC 6919	Salmon	Maine
F18-1	Brochothrix thermosphacta strain FSL F6-1036	Salmon	Maine
F17-1	Brochothrix thermosphacta strain FSL F6-1036	Salmon	Maine
F13-1	Brochothrix thermosphacta strain FSL F6-1036	Salmon	Maine
F13-4	Brochothrix thermosphacta strain FSL F6-1036	Salmon	Maine
F13-5	Brochothrix thermosphacta strain FSL F6-1036	Salmon	Maine
F13-6	Brochothrix thermosphacta strain FSL F6-1036	Salmon	Maine
F10	Carnobacterium inhibens subsp. inhibens DSM 13024 strain K1	Salmon	Maine
F11-1	Brochothrix thermosphacta strain FSL F6-1036	Salmon	Maine
F11-2	Brochothrix thermosphacta strain FSL F6-1036	Salmon	Maine
F19-1	Brochothrix thermosphacta strain FSL F6-1036	Salmon	Maine
F19-2	Brochothrix thermosphacta strain FSL F6-1036	Salmon	Maine
F20-1	Brochothrix thermosphacta strain FSL F6-1036	Salmon	Maine
F20-2	Brochothrix thermosphacta strain FSL F6-1036	Salmon	Maine
F14-1	Brochothrix thermosphacta strain FSL F6-1036	Salmon	Maine
F14-2	Brochothrix thermosphacta strain FSL F6-1036	Salmon	Maine
F14-3	Brochothrix thermosphacta strain FSL F6-1036	Salmon	Maine
H20-1	Brochothrix thermosphacta strain FSL F6-1036	Salmon	Maine
H20-2	Brochothrix thermosphacta strain FSL F6-1036	Salmon	Maine
H20-3	Brochothrix thermosphacta strain FSL F6-1036	Salmon	Maine
H16-1	Brochothrix thermosphacta strain FSL F6-1036	Salmon	Maine
H17-2	Brochothrix thermosphacta strain FSL F6-1036	Salmon	Maine
H13-1	Brochothrix thermosphacta strain FSL F6-1036	Salmon	Maine
H13-3	Brochothrix thermosphacta strain FSL F6-1036	Salmon	Maine
H13-4	Brochothrix thermosphacta strain FSL F6-1036	Salmon	Maine
H14-1	Brochothrix thermosphacta strain FSL F6-1036	Salmon	Maine
H14-2	Brochothrix thermosphacta strain FSL F6-1036	Salmon	Maine
H14-3	Brochothrix thermosphacta strain FSL F6-1036	Salmon	Maine
257	Flavobacterium frigidarium strain NCIMB 13737	Salmon	Maine
258	Shewanella baltica strain 63	Salmon	Maine
259	Photobacterium carnosum strain TMW 2.2021	Salmon	Maine
260	Aliivibrio logei strain ATCC 29985	Salmon	Maine
261	Pseudomonas weihenstephanensis strain DSM 29166	Salmon	Maine
262	Aliivibrio logei strain ATCC 29985	Salmon	Maine
263	Pseudomonas marginalis strain ICMP 3553	Salmon	Maine
264	Flavobacterium frigidarium strain NCIMB 13737	Salmon	Maine
265	Shewanella baltica strain 63	Salmon	Maine
266	Pseudomonas lundensis strain ATCC 49968 /Pseudomonas deceptionensis strain M1	Salmon	Maine
267	Flavobacterium frigidarium strain NCIMB 13737	Salmon	Maine
268	Shewanella baltica strain 63	Salmon	Maine
269	Vibrio atlanticus strain VB 11.11	Salmon	Maine
270	Aliivibrio logei strain ATCC 29985	Salmon	Maine
271	Psychrobacter adeliensis strain DSM 15333	Salmon	Maine
273	Aliivibrio logei strain ATCC 29985	Salmon	Maine
274	Aliivibrio salmonicida strain NCIMB 2262	Salmon	Maine
275	Pseudomonas weihenstephanensis strain DSM 29166	Salmon	Maine
276	Flavobacterium frigidarium strain NCIMB 13737	Salmon	Maine
277	Shewanella seohaensis strain S7-3	Salmon	Maine
278	Citrobacter koseri strain LMG 5519	Salmon	Maine
279	Aliivibrio logei strain NCIMB 2252	Salmon	Maine
280	Shewanella arctica Kim et al. 2012 strain IR12	Salmon	Maine
281	Flavobacterium frigidarium strain NCIMB 13737	Salmon	Maine
282	Brochothrix thermosphacta strain FSL F6-1036	Salmon	Maine
283	Shewanella arctica Kim et al. 2012 strain IR12	Salmon	Maine
284	Aliivibrio logei strain ATCC 29985	Salmon	Maine
285	Aliivibrio salmonicida strain NCIMB 2262	Salmon	Maine
286	Aliivibrio logei strain ATCC 29985	Salmon	Maine
287	Aliivibrio logei strain ATCC 29985	Salmon	Maine
288	Photobacterium carnosum strain TMW 2.2021	Salmon	Maine
385	Streptococcus periodonticum strain ChDC F135	Salmon	Maine
387	Erwinia aphidicola strain X 001	Salmon	Maine
391	Lactobacillus sakei subsp. sakei strain DSM 20017	Salmon	Maine
392	Streptococcus periodonticum strain ChDC F135	Salmon	Maine
100	Chryseobacterium oranimense strain H8	Salmon	Maine
101	Chryseobacterium indologenes NBRC 14944	Salmon	Maine
102	Chryseobacterium lathyri strain RBA2-6	Salmon	Maine
103	Chryseobacterium lathyri strain RBA2-6	Salmon	Maine
104	Chryseobacterium indologenes NBRC 14944	Salmon	Maine
105	Chryseobacterium oranimense strain H8	Salmon	Maine
106	Chryseobacterium lathyri strain RBA2-6	Salmon	Maine
107	Chryseobacterium lathyri strain RBA2-6	Salmon	Maine
108	Chryseobacterium lathyri strain RBA2-6	Salmon	Maine
109	Chryseobacterium lathyri strain RBA2-6	Salmon	Maine
110	Chryseobacterium oranimense strain H8	Salmon	Maine
111	Chryseobacterium oranimense strain H8	Salmon	Maine
112	Chryseobacterium timonianum strain G972	Salmon	Maine
117	Lactobacillus curvatus strain NBRC 15884	Salmon	Maine
119	Luteitalea pratensis strain HEG_-6_39	Salmon	Maine
127	Lysobacter oculi strain 83-4	Salmon	Maine
128	Clostridium huakuii strain LAM1030	Salmon	Maine
129	Paraclostridium benzoelyticum strain JC272	Salmon	Maine
131	Xanthomonas hyacinthi strain Y6	Salmon	Maine
134	Lachnoanaerobaculum saburreum DSM 3986 strain JCM 11021	Salmon	Maine
135	Enterobacter cloacae strain ATCC 13047	Salmon	Maine
137	Xanthomonas nasturtii strain WHRI 8853	Salmon	Maine
142	Bacillus subtilis strain IAM 12118	Salmon	Maine
143	Bacillus velezensis strain FZB42	Salmon	Maine
145	Psychrobacter pulmonis strain CCUG 46240	Salmon	Maine
146	Shewanella baltica strain 63	Salmon	Maine
149	Shewanella baltica strain 63	Salmon	Maine
150	Pseudomonas weihenstephanensis strain DSM 29166	Salmon	Maine
152	Shewanella baltica strain 63	Salmon	Maine
153	Shewanella baltica strain 63	Salmon	Maine
154	Photobacterium carnosum strain TMW 2.2021	Salmon	Maine
155	Aliivibrio logei strain ATCC 29985	Salmon	Maine
156	Pseudomonas psychrophila strain E-3	Salmon	Maine
161	Pseudomonas weihenstephanensis strain DSM 29166	Salmon	Maine
162	Bacillus funiculus strain NAF001	Salmon	Maine
164	Photobacterium piscicola strain NCCB 100098	Salmon	Maine
165	Shewanella baltica strain 63	Salmon	Maine
166	Pseudomonas weihenstephanensis strain DSM 29166	Salmon	Maine
168	Shewanella baltica strain 63	Salmon	Maine
170	Pseudomonas corrugata	Salmon	Maine
173	Vibrio splendidus strain AlyHP32	Salmon	Maine
176	Stenotrophomonas bentonitica strain BII-R7	Salmon	Maine
178	Flavobacterium frigidarium strain NBRC 102676	Salmon	Maine
179	Pseudomonas baetica strain a390	Salmon	Maine
182	Psychrobacter nivimaris strain 88/2-7	Salmon	Maine
186	Aliivibrio logei strain ATCC 29985	Salmon	Maine
189	Shewanella baltica strain 63	Salmon	Maine
190	Flavobacterium frigidarium strain NBRC 102676	Salmon	Maine
191	Staphylococcus saprophyticus subsp. saprophyticus ATCC 15305	Salmon	Maine
97	Alcaligenes faecalis subsp. parafaecalis strain G	Salmon	Maine
289	Neptuniibacter marinus strain ATR 1.1	Salmon	Maine
290	Brochothrix thermosphacta strain FSL F6-1036	Salmon	Maine
292	Brochothrix thermosphacta strain FSL F6-1036	Salmon	Maine
293	Aliivibrio salmonicida strain NCIMB 2262	Salmon	Maine
295	Photobacterium piscicola strain NCCB 100098	Salmon	Maine
296	Aliivibrio logei strain NCIMB 2252	Salmon	Maine
297	Shewanella vesiculosa strain M7	Salmon	Maine
299	Brochothrix thermosphacta strain FSL F6-1036	Salmon	Maine
301	Shewanella abyssi strain c941	Salmon	Maine
302	Shewanella baltica strain 63	Salmon	Maine
303	Shewanella baltica strain 63	Salmon	Maine
304	Buttiauxella noackiae strain NSW 11	Salmon	Maine
305	Shewanella baltica strain 63	Salmon	Maine
306	Psychrobacter ciconiae strain 176/10	Salmon	Maine
307	Klebsiella quasipneumoniae subsp. quasipneumoniae strain 01A030	Salmon	Maine
308	Yersinia kristensenii strain ATCC 33638	Salmon	Maine
311	Aliivibrio sifiae strain H1-1	Salmon	Maine
312	Shewanella baltica strain 63	Salmon	Maine
314	Shewanella baltica strain 63	Salmon	Maine
316	Psychrobacter alimentarius strain JG-100	Salmon	Maine
318	Brochothrix thermosphacta strain FSL F6-1036	Salmon	Maine
320	Thaumasiovibrio occultus strain C4II189	Salmon	Maine
321	Pseudomonas psychrophila strain E-3	Salmon	Maine
323	Shewanella baltica strain 63	Salmon	Maine
326	Veillonella rodentium strain ATCC 17743	Salmon	Maine
327	Veillonella parvula DSM 2008	Salmon	Maine
331	Chelatococcus sambhunathii strain HT4	Salmon	Maine
332	Carnobacterium jeotgali strain MS3	Salmon	Maine
334	Stenotrophomonas maltophilia strain ATCC 19861	Salmon	Maine
336	Veillonella dispar strain DSM 20735	Salmon	Maine
340	Delftia acidovorans strain NBRC 14950	Salmon	Maine
341	Brochothrix thermosphacta strain FSL F6-1036	Salmon	Maine
343	Brochothrix thermosphacta strain FSL F6-1036	Salmon	Maine
344	Brochothrix thermosphacta strain FSL F6-1036	Salmon	Maine
346	Brochothrix thermosphacta strain FSL F6-1036	Salmon	Maine
348	Enterobacter cloacae strain ATCC 13047	Salmon	Maine
350	Stenotrophomonas maltophilia strain ATCC 19861	Salmon	Maine
353	Paenibacillus chitinolyticus NBRC 15660	Salmon	Maine
358	Veillonella parvula DSM 2008	Salmon	Maine
359	Alginatibacterium sediminis strain ALS 81	Salmon	Maine
361	Pluralibacter pyrinus strain B43	Salmon	Maine
366	Delftia acidovorans strain NBRC 14950	Salmon	Maine
367	Citrobacter koseri strain LMG 5519	Salmon	Maine
369	Thermosulfuriphilus ammonigenes strain ST65	Salmon	Maine
370	Brochothrix thermosphacta strain FSL F6-1036	Salmon	Maine
371	Mixta intestinalis strain 29Y89B	Salmon	Maine
372	Sphingomonas yunnanensis strain YIM 003	Salmon	Maine
374	Citrobacter koseri strain LMG 5519	Salmon	Maine
376	Delftia acidovorans strain NBRC 14950	Salmon	Maine
377	Enterobacter cloacae strain ATCC 13047	Salmon	Maine
381	Staphylococcus capitis strain JCM 2420	Salmon	Maine
382	Shigella sonnei strain CECT 4887	Salmon	Maine
384	Brochothrix thermosphacta strain FSL F6-1036	Salmon	Maine
